# Supplementary material for: Transcriptional inhibition after irradiation occurs preferentially at highly expressed genes in a manner dependent on cell cycle progression
Source: eLife. 2024 Oct 11;13:RP94001. doi: 10.7554/eLife.94001 (PMC11469672; doi:10.7554/eLife.94001)
Supplement: Figure 6—source data 1. [file elife-94001-fig6-data1.zip]

Archive with 6 entries (6 files):
- Figure 6 source data Cul4A western for panel A.tif
- __MACOSX/._Figure 6 source data Cul4A western for panel A.tif
- Figure 6 source data Cul4B western for panel A.tif
- __MACOSX/._Figure 6 source data Cul4B western for panel A.tif
- Figure 6 source data GAPDH western for panel A.tif
- __MACOSX/._Figure 6 source data GAPDH western for panel A.tif
