# Supplementary material for: Transcriptional inhibition after irradiation occurs preferentially at highly expressed genes in a manner dependent on cell cycle progression
Source: eLife. 2024 Oct 11;13:RP94001. doi: 10.7554/eLife.94001 (PMC11469672; doi:10.7554/eLife.94001)
Supplement: Figure 6—source data 3. [file elife-94001-fig6-data3.zip]

Archive with 4 entries (4 files):
- Figure 6 source data 1 Cul4B western for panel C.jpg
- __MACOSX/._Figure 6 source data 1 Cul4B western for panel C.jpg
- Figure 6 source data 1 GAPDH western for panel C.jpg
- __MACOSX/._Figure 6 source data 1 GAPDH western for panel C.jpg
